# Supplementary material for: Immunoglobulin Superfamily Containing Leucine-Rich Repeat (Islr) Participates in IL-6-Mediated Crosstalk between Muscle and Brown Adipose Tissue to Regulate Energy Homeostasis
Source: Int J Mol Sci. 2022 Sep 2;23(17):10008. doi: 10.3390/ijms231710008 (PMC9455994; doi:10.3390/ijms231710008)
Supplement: Supplementary file 1 [file ijms-23-10008-s001.zip]

Archive with 1 entries (1 files):
- ijms-1851970-supplementary.pdf
